# Supplementary material for: An Inorganic–Organic Hybrid Framework Composed of Polyoxotungstate and Long-Chained Bolaamphiphile
Source: Int J Mol Sci. 2023 Feb 1;24(3):2824. doi: 10.3390/ijms24032824 (PMC9917333; doi:10.3390/ijms24032824)
Supplement: Supplementary file 1 [file ijms-24-02824-s001.zip]

Archive with 1 entries (1 files):
- ijms-2152788-supplementary.pdf
